# Supplementary material for: Device-Aided Therapies in Parkinson’s Disease—Results from the German Care4PD Study
Source: Brain Sci. 2023 Apr 28;13(5):736. doi: 10.3390/brainsci13050736 (PMC10216485; doi:10.3390/brainsci13050736)
Supplement: Supplementary file 1 [file brainsci-13-00736-s001.zip]

Archive with 1 entries (1 files):
- brainsci-2293902-supplementary.pdf
